# Supplementary material for: Measuring additive interaction using odds ratios
Source: Epidemiol Perspect Innov. 2006 Apr 18;3:5. doi: 10.1186/1742-5573-3-5 (PMC1475799; doi:10.1186/1742-5573-3-5)
Supplement: Additional File 1 — Spreadsheet for calculating measures of additive interaction (ICR, AP and S) using odds. [file 1742-5573-3-5-S1.xls]

## Sheet: Sheet1
	Please enter the odds of the outcome in the doubly exposed, singly exposed to one factor,
	singly exposed to the other factor and doubly unexposed
	in cells D6, D7, D8 and D9 respectively
		O11=	4
		O10=	1.5
		O01=	0.666667
		O00=	0.25
	DO NOT ALTER THE CELLS BELOW
		OR11=	16
		OR10=	6
		OR01=	2.66667
		ICR=	2.77556e-16
		AP=	6.93889e-17
		S=	1
